# Supplementary material for: Comparison of Oncologic Outcomes between Transduodenal Ampullectomy and Pancreatoduodenectomy in Ampulla of Vater Cancer: Korean Multicenter Study
Source: Cancers (Basel). 2021 Apr 23;13(9):2038. doi: 10.3390/cancers13092038 (PMC8122928; doi:10.3390/cancers13092038)
Supplement: Supplementary file 1 [file cancers-13-02038-s001.zip]

Archive with 1 entries (1 files):
- cancers-1194712-supplementary.pdf
